# Supplementary material for: Beyond Sacrificial Harm: A Two-Dimensional Model of Utilitarian Psychology
Source: Psychol Rev. 2017 Dec 21;125(2):131–64. doi: 10.1037/rev0000093 (PMC5900580; doi:10.1037/rev0000093)
Supplement: Supplementary file 1 [file z2q-2521_REV-2016-0507_SUPPL.zip]

Archive with 1 entries (1 files):
- z2q999172521so1.docx
